# Supplementary material for: Introducing re-weighted range voting in clinical practice guideline prioritization: Development and testing of the re-weighted priority-setting (REPS) tool
Source: PLoS One. 2024 Apr 5;19(4):e0300619. doi: 10.1371/journal.pone.0300619 (PMC10997121; doi:10.1371/journal.pone.0300619)
Supplement: S4 File — This file is the complete REPS-tool as a function, where input data can be entered in the function and the semi-automatic ranking within the tool results in output. Please refer to the quick-start guide for information about how to use the REPS-tool in Microsoft Excel. (XLSM) [file pone.0300619.s004.xlsm]

## Sheet: RRV
	Rank / clear ranking				Item #1	Item #2	Item #3	Item #4	Item #5	Item #6	Item #7	Item #8	Item #9	Item #10	Item #11	Item #12	Item #13	Item #14	Item #15	Item #16	Item #17	Item #18	Item #19	Item #20	Item #21	Item #22	Item #23	Item #24	Item #25	Item #26	Item #27	Item #28	Item #29	Item #30	Item #31	Item #32	Item #33	Item #34	Item #35	Item #36	Item #37	Item #38	Item #39	Item #40	Item #41	Item #42	Item #43	Item #44	Item #45
Ranking information				Rank:
				Winner indicator:
				Weighted sum score:	0	0	0	0	0	0	0	0	0	0	0	0	0	0	0	0	0	0	0	0	0	0	0	0	0	0	0	0	0	0	0	0	0	0	0	0	0	0	0	0	0	0	0	0	0
				Unweighted sum score score:	0	0	0	0	0	0	0	0	0	0	0	0	0	0	0	0	0	0	0	0	0	0	0	0	0	0	0	0	0	0	0	0	0	0	0	0	0	0	0	0	0	0	0	0	0
				Number of participants with a score >0:	0	0	0	0	0	0	0	0	0	0	0	0	0	0	0	0	0	0	0	0	0	0	0	0	0	0	0	0	0	0	0	0	0	0	0	0	0	0	0	0	0	0	0	0	0
Heterogeneity
		≤	≥	Mean:	#DIV/0!	#DIV/0!	#DIV/0!	#DIV/0!	#DIV/0!	#DIV/0!	#DIV/0!	#DIV/0!	#DIV/0!	#DIV/0!	#DIV/0!	#DIV/0!	#DIV/0!	#DIV/0!	#DIV/0!	#DIV/0!	#DIV/0!	#DIV/0!	#DIV/0!	#DIV/0!	#DIV/0!	#DIV/0!	#DIV/0!	#DIV/0!	#DIV/0!	#DIV/0!	#DIV/0!	#DIV/0!	#DIV/0!	#DIV/0!	#DIV/0!	#DIV/0!	#DIV/0!	#DIV/0!	#DIV/0!	#DIV/0!	#DIV/0!	#DIV/0!	#DIV/0!	#DIV/0!	#DIV/0!	#DIV/0!	#DIV/0!	#DIV/0!	#DIV/0!
	Highlight when:			Variance:	#DIV/0!	#DIV/0!	#DIV/0!	#DIV/0!	#DIV/0!	#DIV/0!	#DIV/0!	#DIV/0!	#DIV/0!	#DIV/0!	#DIV/0!	#DIV/0!	#DIV/0!	#DIV/0!	#DIV/0!	#DIV/0!	#DIV/0!	#DIV/0!	#DIV/0!	#DIV/0!	#DIV/0!	#DIV/0!	#DIV/0!	#DIV/0!	#DIV/0!	#DIV/0!	#DIV/0!	#DIV/0!	#DIV/0!	#DIV/0!	#DIV/0!	#DIV/0!	#DIV/0!	#DIV/0!	#DIV/0!	#DIV/0!	#DIV/0!	#DIV/0!	#DIV/0!	#DIV/0!	#DIV/0!	#DIV/0!	#DIV/0!	#DIV/0!	#DIV/0!
	Highlight when:			Standard deviation:	#DIV/0!	#DIV/0!	#DIV/0!	#DIV/0!	#DIV/0!	#DIV/0!	#DIV/0!	#DIV/0!	#DIV/0!	#DIV/0!	#DIV/0!	#DIV/0!	#DIV/0!	#DIV/0!	#DIV/0!	#DIV/0!	#DIV/0!	#DIV/0!	#DIV/0!	#DIV/0!	#DIV/0!	#DIV/0!	#DIV/0!	#DIV/0!	#DIV/0!	#DIV/0!	#DIV/0!	#DIV/0!	#DIV/0!	#DIV/0!	#DIV/0!	#DIV/0!	#DIV/0!	#DIV/0!	#DIV/0!	#DIV/0!	#DIV/0!	#DIV/0!	#DIV/0!	#DIV/0!	#DIV/0!	#DIV/0!	#DIV/0!	#DIV/0!	#DIV/0!
				Upper limit of range (max):	0	0	0	0	0	0	0	0	0	0	0	0	0	0	0	0	0	0	0	0	0	0	0	0	0	0	0	0	0	0	0	0	0	0	0	0	0	0	0	0	0	0	0	0	0
				Upper interquartile limit (75):	#NUM!	#NUM!	#NUM!	#NUM!	#NUM!	#NUM!	#NUM!	#NUM!	#NUM!	#NUM!	#NUM!	#NUM!	#NUM!	#NUM!	#NUM!	#NUM!	#NUM!	#NUM!	#NUM!	#NUM!	#NUM!	#NUM!	#NUM!	#NUM!	#NUM!	#NUM!	#NUM!	#NUM!	#NUM!	#NUM!	#NUM!	#NUM!	#NUM!	#NUM!	#NUM!	#NUM!	#NUM!	#NUM!	#NUM!	#NUM!	#NUM!	#NUM!	#NUM!	#NUM!	#NUM!
				Median:	#NUM!	#NUM!	#NUM!	#NUM!	#NUM!	#NUM!	#NUM!	#NUM!	#NUM!	#NUM!	#NUM!	#NUM!	#NUM!	#NUM!	#NUM!	#NUM!	#NUM!	#NUM!	#NUM!	#NUM!	#NUM!	#NUM!	#NUM!	#NUM!	#NUM!	#NUM!	#NUM!	#NUM!	#NUM!	#NUM!	#NUM!	#NUM!	#NUM!	#NUM!	#NUM!	#NUM!	#NUM!	#NUM!	#NUM!	#NUM!	#NUM!	#NUM!	#NUM!	#NUM!	#NUM!
				Lower interquartile limit (25):	#NUM!	#NUM!	#NUM!	#NUM!	#NUM!	#NUM!	#NUM!	#NUM!	#NUM!	#NUM!	#NUM!	#NUM!	#NUM!	#NUM!	#NUM!	#NUM!	#NUM!	#NUM!	#NUM!	#NUM!	#NUM!	#NUM!	#NUM!	#NUM!	#NUM!	#NUM!	#NUM!	#NUM!	#NUM!	#NUM!	#NUM!	#NUM!	#NUM!	#NUM!	#NUM!	#NUM!	#NUM!	#NUM!	#NUM!	#NUM!	#NUM!	#NUM!	#NUM!	#NUM!	#NUM!
				Lower limit of range (min):	0	0	0	0	0	0	0	0	0	0	0	0	0	0	0	0	0	0	0	0	0	0	0	0	0	0	0	0	0	0	0	0	0	0	0	0	0	0	0	0	0	0	0	0	0
		≤	≥
	Highlight when:			Size of the fourth quartile (Q4: 75-100):	#NUM!	#NUM!	#NUM!	#NUM!	#NUM!	#NUM!	#NUM!	#NUM!	#NUM!	#NUM!	#NUM!	#NUM!	#NUM!	#NUM!	#NUM!	#NUM!	#NUM!	#NUM!	#NUM!	#NUM!	#NUM!	#NUM!	#NUM!	#NUM!	#NUM!	#NUM!	#NUM!	#NUM!	#NUM!	#NUM!	#NUM!	#NUM!	#NUM!	#NUM!	#NUM!	#NUM!	#NUM!	#NUM!	#NUM!	#NUM!	#NUM!	#NUM!	#NUM!	#NUM!	#NUM!
	Highlight when:			Size of the 'box' (Q2+Q3: 25-75):	#NUM!	#NUM!	#NUM!	#NUM!	#NUM!	#NUM!	#NUM!	#NUM!	#NUM!	#NUM!	#NUM!	#NUM!	#NUM!	#NUM!	#NUM!	#NUM!	#NUM!	#NUM!	#NUM!	#NUM!	#NUM!	#NUM!	#NUM!	#NUM!	#NUM!	#NUM!	#NUM!	#NUM!	#NUM!	#NUM!	#NUM!	#NUM!	#NUM!	#NUM!	#NUM!	#NUM!	#NUM!	#NUM!	#NUM!	#NUM!	#NUM!	#NUM!	#NUM!	#NUM!	#NUM!
	Highlight when:			Size of the first quartile (Q1: 0-25)	#NUM!	#NUM!	#NUM!	#NUM!	#NUM!	#NUM!	#NUM!	#NUM!	#NUM!	#NUM!	#NUM!	#NUM!	#NUM!	#NUM!	#NUM!	#NUM!	#NUM!	#NUM!	#NUM!	#NUM!	#NUM!	#NUM!	#NUM!	#NUM!	#NUM!	#NUM!	#NUM!	#NUM!	#NUM!	#NUM!	#NUM!	#NUM!	#NUM!	#NUM!	#NUM!	#NUM!	#NUM!	#NUM!	#NUM!	#NUM!	#NUM!	#NUM!	#NUM!	#NUM!	#NUM!
Weighting parameters
	Max score:	5		Participants score on a 6-item scale (i.e. participants can assign scores from 0 to 5, where 0 = 'no priority', 1 = 'lowest possible priority', and 5 = 'highest possible priority')
	Constant (K):	0.5		Controls the constant (K) in the calculation of individual weights: weight = K / ( K + (SUM/MAX))
	Weighting method:	0		0 = Normal Reweighted Range Voting / 1 = Reweighted Range Voting with decay-adjusted individual weights (decay aggression [A] is controled separately)
	Decay aggression (A):	4		Only applicable when 'Weighting method = 1'. Controls the aggressiveness of the decay in the individual weights using: weight = K / ( K + (SUM^A/MAX))
Participants and scores
	Individual weights	Sum of picks	Organisation	Name	Scores
	1	0
	1	0
	1	0
	1	0
	1	0
	1	0
	1	0
	1	0
	1	0
	1	0
	1	0
	1	0
	1	0
	1	0
	1	0
	1	0
	1	0
	1	0
	1	0
	1	0
	1	0
	1	0
	1	0
	1	0
	1	0
	1	0
	1	0
	1	0
	1	0
	1	0
	1	0
	1	0
	1	0
	1	0
	1	0
	1	0
	1	0
	1	0
	1	0
	1	0
	1	0
	1	0
	1	0
	1	0
	1	0
	1	0
	1	0
	1	0
	1	0
	1	0
	1	0
	1	0
	1	0
	1	0
	1	0
	1	0
	1	0
	1	0
	1	0
	1	0
	1	0
	1	0
	1	0
	1	0
	1	0
	1	0
	1	0
	1	0
	1	0
	1	0
	1	0
	1	0
	1	0
	1	0
	1	0
	1	0
	1	0
	1	0
	1	0
	1	0
	1	0
	1	0
	1	0
	1	0
	1	0
	1	0
	1	0
	1	0
	1	0
	1	0
	1	0
	1	0
	1	0
	1	0
	1	0
	1	0
	1	0
	1	0
	1	0
	1	0
[truncated: 55 more columns]

## Sheet: Labels list
PLACE THE ITEM LABELS BELOW IN THIS COLUMN
Item #1
Item #2
Item #3			Fill out the names of the items to be prioritized
Item #4			here. The names will appear in the 'RRV' worksheet.
Item #5
Item #6
Item #7
Item #8
Item #9
Item #10
Item #11
Item #12
Item #13
Item #14
Item #15
Item #16
Item #17
Item #18
Item #19
Item #20
Item #21
Item #22
Item #23
Item #24
Item #25
Item #26
Item #27
Item #28
Item #29
Item #30
Item #31
Item #32
Item #33
Item #34
Item #35
Item #36
Item #37
Item #38
Item #39
Item #40
Item #41
Item #42
Item #43
Item #44
Item #45
Item #46
Item #47
Item #48
Item #49
Item #50
Item #51
Item #52
Item #53
Item #54
Item #55
Item #56
Item #57
Item #58
Item #59
Item #60
Item #61
Item #62
Item #63
Item #64
Item #65
Item #66
Item #67
Item #68
Item #69
Item #70
Item #71
Item #72
Item #73
Item #74
Item #75
Item #76
Item #77
Item #78
Item #79
Item #80
Item #81
Item #82
Item #83
Item #84
Item #85
Item #86
Item #87
Item #88
Item #89
Item #90
Item #91
Item #92
Item #93
Item #94
Item #95
Item #96
Item #97
Item #98
Item #99
Item #100

## Sheet: Ranking outcome
RANK	NAME
1	#N/A
2	#N/A
3	#N/A				This list of ranked items is automatically generated
4	#N/A				once ranks are assigned in the 'RRV' worksheet.
5	#N/A				The list can be copy/pasted to other documents.
6	#N/A
7	#N/A
8	#N/A
9	#N/A
10	#N/A
11	#N/A
12	#N/A
13	#N/A
14	#N/A
15	#N/A
16	#N/A
17	#N/A
18	#N/A
19	#N/A
20	#N/A
21	#N/A
22	#N/A
23	#N/A
24	#N/A
25	#N/A
26	#N/A
27	#N/A
28	#N/A
29	#N/A
30	#N/A
31	#N/A
32	#N/A
33	#N/A
34	#N/A
35	#N/A
36	#N/A
37	#N/A
38	#N/A
39	#N/A
40	#N/A
41	#N/A
42	#N/A
43	#N/A
44	#N/A
45	#N/A
46	#N/A
47	#N/A
48	#N/A
49	#N/A
50	#N/A
51	#N/A
52	#N/A
53	#N/A
54	#N/A
55	#N/A
56	#N/A
57	#N/A
58	#N/A
59	#N/A
60	#N/A
61	#N/A
62	#N/A
63	#N/A
64	#N/A
65	#N/A
66	#N/A
67	#N/A
68	#N/A
69	#N/A
70	#N/A
71	#N/A
72	#N/A
73	#N/A
74	#N/A
75	#N/A
76	#N/A
77	#N/A
78	#N/A
79	#N/A
80	#N/A
81	#N/A
82	#N/A
83	#N/A
84	#N/A
85	#N/A
86	#N/A
87	#N/A
88	#N/A
89	#N/A
90	#N/A
91	#N/A
92	#N/A
93	#N/A
94	#N/A
95	#N/A
96	#N/A
97	#N/A
98	#N/A
99	#N/A
100	#N/A
