# Supplementary material for: Introducing re-weighted range voting in clinical practice guideline prioritization: Development and testing of the re-weighted priority-setting (REPS) tool
Source: PLoS One. 2024 Apr 5;19(4):e0300619. doi: 10.1371/journal.pone.0300619 (PMC10997121; doi:10.1371/journal.pone.0300619)
Supplement: S7 File — The anonymized file displays all scores the individual participants assigned to key questions in the priority-setting assessment of the Kleefstra guideline. This file is a real-world example that complies to the REPS-tool input format. The participants and their scores can be copy-pasted into the REPS-tool. (XLSX) [file pone.0300619.s007.xlsx]

## Sheet: Score matrix
	Key Question #1	Key Question #2	Key Question #3	Key Question #4	Key Question #5	Key Question #6	Key Question #7	Key Question #8	Key Question #9	Key Question #10	Key Question #11	Key Question #12	Key Question #13	Key Question #14	Key Question #15	Key Question #16	Key Question #17	Key Question #18	Key Question #19	Key Question #20	Key Question #21	Key Question #22	Key Question #23	Key Question #24	Key Question #25	Key Question #26	Key Question #27	Key Question #28	Key Question #29	Key Question #30	Key Question #31	Key Question #32	Key Question #33	Key Question #34	Key Question #35	Key Question #36	Key Question #37	Key Question #38	Key Question #39	Key Question #40	Key Question #41	Key Question #42	Key Question #43	Key Question #44	Key Question #45
Participant 1	5	3	3	1	3	1	1	4	4	5	4	0	0	2	3	0	0	5	3	4	5	5	5	5	5	2	5	0	5	5	3	4	2	3	4	2	3	2	3	2	1	2	5	5	3
Participant 2	5	2	4	5	3	2	3	2	2	5	4	5	5	5	5	1	5	2	3	4	5	5	5	5	5	5	5	5	5	5	5	5	5	5	5	5	5	5	2	5	2	5	5	5	5
Participant 3	0	1	3	2	4	5	5	3	4	2	2	2	1	2	2	2	5	5	5	1	3	5	5	5	4	2	3	2	5	5	3	5	2	3	4	3	3	2	2	3	4	3	5	3	0
Participant 4																			4										5														5	4
Participant 5	4	2	3	5	3	1	2	4	4	3	5	5	4	5	3	3	5	5	4	4	4	4	4	5	5	4	5	4	5	4	3	4	1	4	4	3	4	3	2	1	3	1	3	2	3
Participant 6	4	3	4	4	5	4	5	5	4	5	4	4	5	5	5	4	4	4	5	4	5	4	5	5	5	4	5	5	5	5	5	5	3	5	5	5	5	4	3	4	5	4	5	3	4
Participant 7	3	1	3	3	4	1	4	3	2	4	4	2	5	5	1	3	3	5	5	4	5	5	5	5	5	2	5	1	5	5	4	4	1	3	5	3	3	3	3	4	5	3	1	4	3
Participant 8	2	2	3	4	1	2	1	1	1	2	1	2	4	3	3	3	2	2	4	2	4	3	4	5	5	2	4	3	4	4	3	1	2	2	2	2	2	2	1	1	2	2	4	3	2
Participant 9	4			3		3	3	4	3	4	4	3	3	5	5	3	4		3	4		5	5	4		4	4	3	5	4	4	3			5			4	5	3			3	5	1
Participant 10	5	2	5	0	3	3	5	5	5		4	4	5	5	4	1	1	5	5	1	3	5	5	5	5	3	4	3	5	5	5	4	5	3	3	1	4	4	2	5	4	4	1	1	3
Participant 11	3	3	4	3	4	3	3	3	4	3	3	3	3	3	4	3	3	3	3	3	4	3	3	3	4	3	3	3	3	4	4	4	3	3	3	3	3	3	3	4	4	4	4	3	3
Participant 12	4	5	5	5	3	0	3	5	4		2	2	3	4	4	4	4	2	3	4		3	4	5	3	3	5	4	4	3	3	5		3	3	3	3	1	0	2	5		4	5	4
Participant 13	5	3	4	5	3	1	4	4	3	4	3	4	4	5	4	5	4	5	5	5	5	5	5	5	5	4	5	4	5	5	4	4	3	3	5	4	4	4	3	3	4	3	5	4	3
Participant 14	3	3	2	4	2	2	2	3	2	3	2	3	2	2	2	1	2	4	4	3	2	4	5	4	3	3	4	3	5	3	3	3	3	2	3	2	4	3	4	2	3	2	3	2	2
Participant 15	4	5	3	3	3	3	4	4	3	3	3	3	4	5	4	3	3	3	2	4	4	5	5	3	4	3	5	3	5	5	4	3	3	3	4	3	4	3	2	3	4	3	3	5	4
Participant 16	3	3	2	4	2	2	4	3	1	3	2	3	4	4	4	3	2	4			3	5	5	5	4	4	4	3	4	4	3	4	4	3	3	4	3	3	1	3	4	3	2	2	4
Participant 17	3	3	4	4	4	3	4	5	5	4	4	4	5	4	4	4	4	5	5	4	4	5	5	4	4	4	4	5	5	4	5	4	5	4	5	4	4	3	3	5	4	3	5	5	3
Participant 18	3	4	3	2	2	3	3	3	3	3	3	3	3	3	3	2	2	4	4	2	3	3	3	3	3	2	4	3	2	4	4	1	4	2	3	4	4	3	2	3	3	3	4	5	5
Participant 19	1	1	1	4	5	0	2	5	2	1	4	2	3	2	2	4	5	3	3	2	2	5	5	5	3	3	3	1	4	5	2	2	5	5	4	1	3	2	0	4	5	4	5	5	1
Participant 20		5	5	5				5	5	4	5	4	5	5	5	5		5	5	5	5	5	5	5	5	5	5	5	5	5	4	5	4	4			4		4		4		5	5
Participant 21	3	3	4	5	3	3	3	3	3	4	4	4	3	4	4	5	3	4	3	5	4	5	5	5	5	3	5	3	5	4	3	4	3	3	4	4	4	5	3	4	3	3	5	5	3
Participant 22	5	5	5	4	2	1	4	3	3	5	4	5	5	5	5	4	5	4	5	5	5	5	5	5	5	5	5	5	5	5	5	5	2	5	5	5	3	5	5	3	5	3	5	2	3
Participant 23		2	3	5	3					2	3	3		3				5		4	4		4	5		4	5	4	5	5	4	4	4	3	3		4	4		5	4		4
Participant 24	5				5					5		5		5	5			5			5	5	5	5			5			5	5	5								5	5		5	5
Participant 25	4	1	3	4	3	2	4	4	4	3	4	3	3	3	4	1	4	5	5	3	4	3	5	5	5	2	5	3	4	4	5	4	2	3	5	4	4	5	4	5	4	3	4	1	1
Participant 26	2				2		2	2	2									2	2			3	3	2						2	2	2								2	2	2	4	3	3
Participant 27	3	5	4	3	3	2	1	4	4	3	2	2	3	4	3	3	2	2	3	3	2	5	5	4	3	3	4	3	5	3	3	2	1	2	5	4	2	3	2	4	4	4	5	5	1
Participant 28				5						3					4					5	4	5	5	5	4	3	5		5	3					5		5	5						5	3
Participant 29	4	2	2	5	2	2	3	3	3	3	3	4	4	5	4	4	4	3	3	4	4	5	5	4	5	2	5	3	5	4	3	4	5	3	2	3	3	5	3	3	3	3	5	2	5
Participant 30	4	5	5	5	4	2	2	5	5	4	4	4	4	5	4	4	3	2	3	4	4	5	5	5	5	4	5	4	5	5	5	5	2	4	4	4	5	4	3	3	4	2	4	5	3
Participant 31	3	3	4	4	4	1	4	4	3	4	3	2	3	4	5	2	4	2	2	3	5	5	5	5	5	3	5	3	4	4	4	4	3	4	4	3	4	2	1	4	4	3	2	4	1
